# Supplementary material for: Broadly neutralizing antibodies target a haemagglutinin anchor epitope
Source: Nature. 2021 Dec 23;602(7896):314–20. doi: 10.1038/s41586-021-04356-8 (PMC8828479; doi:10.1038/s41586-021-04356-8)
Supplement: Supplementary file 4 — Source Data Fig. 1 [file 41586_2021_4356_MOESM4_ESM.xlsx]

## Sheet: 1d
		Experimental mAbs
		CR9114	SFV005 2G02	241 IgA 2E06	030-09 2G03	301_48	311_30	047-09 4F04	030-09 3E05	045-09 1A03	045-09 2B03	SFV009 3D04	SFV009 3G01	SFV009 3G03	241 IgG 2A06	241 IgA 1D05	236 IgG 1A02	319_345	350_132	322_48
Competitor mAbs	CR9114	98.6	98.8	94.5	90.2	95.7	97.66	4.99059	11.6583	8.71433	7.21967	2.18032	11.2998	9.09874	5.8	8.92	10.9	3.87222	15.4405	18.6091
	047-09 4F04	23.6474	13.1915	61.9	8.5	3.5	46.1	99.9992	100	100	100	100	100	100	100	100	100	100	100	96.04

## Sheet: 1e
Anchor	Central Stalk
0.4027	2.068
6.659	0.3411
0.2128	1.796
0.3267	0.4272
1.973	0.363
0.86	0.4827
2.645	1.315
0.6875	4.864
1.909	2.71
2.365	0.9222
1.387	2.868
1.626	0.9471
2.109	2.688
0.4464	2.251
4.441	3.839
0.5504	0.4518
0.4891	0.2488
9.392	0.4548
1.479	0.5315
4.101	0.2992
2.132	1.345
1.138	4.904
1.132	5.24
2.002	2.41
1.223	0.2508
1.091	0.7087
1.933	3.282
1.603	3.677
3.417	0.9427
3.177	1.439
2.504	4.21
15.06	0.228
0.1824	0.17
0.03304	0.1132
0.02643	0.2652
2.641	0.3388
5.944	0.7207
3.04
0.2241
4.736
4.745
1.85
3
3.508
2.685
10.7
2.948
0.8591
1.687
3.463

## Sheet: 1f
% of mAbs	mAb Specificity
	Anchor	Central Stalk
H1N2	100	97.2973
H2	6	70.2703
H5	6	100
