# Supplementary material for: Broadly neutralizing antibodies target a haemagglutinin anchor epitope
Source: Nature. 2021 Dec 23;602(7896):314–20. doi: 10.1038/s41586-021-04356-8 (PMC8828479; doi:10.1038/s41586-021-04356-8)
Supplement: Supplementary file 5 — Source Data Fig. 2 [file 41586_2021_4356_MOESM5_ESM.xlsx]

## Sheet: 2a
	Number	%
VH3-23	40	76.9231
VH3-30	4	7.69231
VH3-48	8	15.3846

## Sheet: 2j
	G	A	V	L	I	P	F	Y	W	S	T	C	M	N	Q	D	E	K	R	H
343	0	0	0	0	0	0	0	0	100	0	0	0	0	0	0	0	0	0	0	0
354	0	0	0	0	0	0	0	0	0	0	0	0	0	0	0	0	0	0	0	100
356	0	0	0	0	0	0	0	0	0	0	0	0	0	0	94	0	0	0	6	0
361	0	0	0	0	0	0	0	0	0	98	2	0	0	0	0	0	0	0	0	0
363	0	0	0	0	0	0	2	98	0	0	0	0	0	0	0	0	0	0	0	0
