# Supplementary material for: Broadly neutralizing antibodies target a haemagglutinin anchor epitope
Source: Nature. 2021 Dec 23;602(7896):314–20. doi: 10.1038/s41586-021-04356-8 (PMC8828479; doi:10.1038/s41586-021-04356-8)
Supplement: Supplementary file 6 — Source Data Fig. 3 [file 41586_2021_4356_MOESM6_ESM.xlsx]

## Sheet: 3a
	Number	%
Anchor	119	6.09631
Central Stalk	365	18.6988
Other	1468	75.2049
Total	1952

## Sheet: 3b
Donor	Anchor %	Central Stalk %
301	3.33333	30.4762
308	6.55738	34.4262
310	25	6.25
311	0	11.1111
317	4.61538	38.4615
319	5.2795	16.7702
322	1.36054	10.8844
324	6.34921	25.3968
326	12.5	8.33333
327	6.06061	3.0303
328	2.43902	9.7561
334	2	3
336	10	11.6667
337	10.5882	20
342	5.55556	0
343	3.0303	9.09091
346	2.63158	7.89474
347	1.6129	16.129
350	13.806	26.1194
351	7.92079	9.90099
