# Supplementary material for: Broadly neutralizing antibodies target a haemagglutinin anchor epitope
Source: Nature. 2021 Dec 23;602(7896):314–20. doi: 10.1038/s41586-021-04356-8 (PMC8828479; doi:10.1038/s41586-021-04356-8)
Supplement: Supplementary file 7 — Source Data Fig. 4 [file 41586_2021_4356_MOESM7_ESM.xlsx]

## Sheet: 4b
Prime	Anchor Epitope Fold Change						Central Stalk Epitope Fold Change
	1	2	4	3&5			1	2	4	3&5
	1	1	1.8	1			1.3	1.5	1.4	1
	1	1	2.2	1			1.1	0.9	1.6	1
	1	1	3.6	1.1			1.3	1.2	7.7	1.3
	1.4	1	3.2	1			1.4	1	2	1.2
	1	1	2.5	1			1.2	1.4	1.9	1.3
	1.3	1.2	2.8	1			1.2	1.5	2.4	1.1
	1.5	1.2	2.7				1.3	1.2	2.4
	1.4						1.6
	1						1.3
	1						1

## Sheet: 4c
Boost	Anchor Epitope Fold Change						Central Stalk Epitope Fold Change
	1	2	4	3&5			1	2	4	3&5
	6.6	1	1.3	1			3.3	1.5	1.2	0.7
	1.1	1.2	1	1			2.8	0.5	1.3	1
	1.9	1	1.5	1			6.2	3	2.1	1
	4	2	1.3	1			4.9	2.9	1.4	0.7
	1.7	1	1.5	1			5.7	1.2	1.2	1
	2.1	1.1	1.6	1			2.6	1.4	2.6	0.9
	3.7	1.2	0.9				1.2	1.3	2.7
	1.5						1.9
	1.9						2
	5.2						10.7

## Sheet: 4d
	Anchor Epitope		Central Stalk Epitope
	cHA (IIV+AS03)	Seasonal IIV	cHA (IIV+AS03)	Seasonal IIV
% Seroconverted	94.1176	18.1818	88.2353	27.2727
	Prime or Boost		Prime or Boost

## Sheet: 4e
	Anchor Epitope		Central Stalk Epitope
	cHA (IIV+AS03)	Seasonal IIV	cHA (IIV+AS03)	Seasonal IIV
	296.7	139.4	1174	251.6
	68.47	83.61	163.2	122.8
	86.51	111.9	368.3	224.5
	179.5	198	174.9	131.9
	76.89	50	142.3	136.8
	124.1	191.9	139.7	171
	165.1	50	107	104.2
	159.3	50	522.1	52.87
	86.54	50	355.3	65.07
	233.2	50	188.8	109
	197.9	50	167.8	91.44
	98.79		264.7
	162.9		294.5
	151.5		179.1
	112.5		514.7
	123.8		243.3
	123.2		483.2
	Prime or Boost		Prime or Boost
	Limit of Detection ≤ 50
