# Supplementary material for: Broadly neutralizing antibodies target a haemagglutinin anchor epitope
Source: Nature. 2021 Dec 23;602(7896):314–20. doi: 10.1038/s41586-021-04356-8 (PMC8828479; doi:10.1038/s41586-021-04356-8)
Supplement: Supplementary file 8 — Source Data Extended Data Fig. 1 [file 41586_2021_4356_MOESM8_ESM.xlsx]

## Sheet: 1a
HA Epitope Specificity	Number	%		Stalk Epitope Specificity	Number	%
Stalk	176	49.162		Central Stalk	139	78.9773
Head	144	40.2235		Other Stalk Epitope	37	21.0227
HA+ unknown	38	10.6145		Total	176	100
Total	358	100

## Sheet: 1b
Infected	2009 MIV	2010 TIV	2014 QIV	cHA
65.2174	36.8852	15.625	15.4639	72

## Sheet: 1f
Virus	045-09 1A03	045-09 2B03	047-09 4F04	030-09 3E05	SFV009 3D04	SFV009 3G01	SFV009 3G03	236 IgA 1F06	236 IgG 1A02	236 IgG 1D01	236 IgG 1F01	241 IgG 2A06	241 IgA 1D05	241 IgA 2F04	241 IgA 2F06	121 2C06	222 1C06	030-09M 1B06	319_345	319_373	350_132	322_48	324_5	326_38	326_42	326_50	327_32	334_53	336_62	337_32	337_43	337_95	346_54	350_8	350_22	351_38	351_139	350_145	310_49	351_93	301_249	301_91	308_60	310_10	317_117	317_30	319_147	319_75
A/Brazil/11/1978	9.71e-09	4.426e-08	1.949e-08	2.284e-08	1.14e-08	1.051e-08	1.617e-08	1.395e-08	2.163e-08	1.82e-08	2.589e-08	1.205e-08	1.023e-08	8.865e-09	1.238e-08	3.026e-08	5.462e-08	9.645e-08	1.698e-08	1.364e-08	2.088e-08	1.158e-08	1.875e-08	1.474e-08	9.768e-09	9.907e-09	1.283e-08	1.148e-08	1.558e-08	1.408e-08	3.049e-08	7.156e-07	9.243e-09	2.341e-08	2.56e-08	1.521e-08	1.947e-08	3.863e-08	2.53e-08	2.646e-08	3.908e-08	2.491e-08	1.124e-08	3.978e-08	2.397e-08	1.24e-08	2.097e-08	2.263e-08
A/Chile/1/1983	1.086e-08	3.1e-08	1.942e-08	3.026e-08	1.273e-08	1.013e-08	2.108e-08	2.089e-08	2.511e-08	2.27e-08	2.845e-08	9.493e-09	1.192e-08	7.857e-09	8.232e-09	3.332e-08	6.473e-08	8.923e-08	1.208e-08	9.072e-09	2.128e-08	6.338e-09	1.275e-08	8.744e-09	6.817e-09	6.367e-09	1.24e-08	9.932e-09	1.485e-08	1.303e-08	1.933e-08	5.333e-07	6.198e-09	1.47e-08	1.671e-08	8.962e-09	8.276e-09	2.411e-08	9.985e-09	8.57e-09	1.448e-08	1.462e-08	9.157e-09	3.968e-08	2.23e-08	1.165e-08	1.973e-08	1.43e-08
A/Texas/36/1991	1.521e-08	4.956e-08	2.587e-08	1.98e-08	1.326e-08	1.895e-08	3.773e-08	2.842e-08	3.52e-08	1.867e-08	2.591e-08	9.022e-09	1.072e-08	1.14e-08	9.588e-09	1.064e-08	3.472e-08	5.532e-08	1.1e-08	7.624e-09	2.598e-08	1.143e-08	1.382e-08	7.225e-09	5.03e-09	2.395e-09	8.677e-09	6.258e-09	7.178e-09	9.006e-09	5.265e-09	5.089e-08	2.462e-09	7.336e-09	1.552e-08	9.135e-09	5.112e-09	1.013e-08	7.333e-09	1.189e-08	1.701e-08	9.93e-09	5.736e-09	4.926e-08	5.838e-08	2.159e-08	2.916e-08	2.164e-08
A/New Caledonia/20/1999	2.353e-08	4.579e-08	4.806e-08	3.06e-08	2.495e-08	5.601e-08	1.567e-07	1.513e-07	7.324e-08	9.105e-08	5.013e-07	7.732e-08	6.579e-08	6.394e-08	3.551e-08	3.747e-08	4.224e-08	8.633e-08	4.256e-08	1.826e-08	9.156e-08	3.574e-08	5.185e-08	3.487e-08	2.098e-08	1.696e-08	2.533e-08	2.089e-08	2.424e-08	2.084e-08	2.112e-08	1.14e-06	7.005e-09	1.788e-08	2.358e-08	1.581e-08	9.219e-09	1.487e-08	4.488e-09	5.252e-09	9.571e-09	8.892e-09	2.718e-09	1.357e-08	1.184e-08	5.475e-09	1.251e-08	6.406e-09
A/Solomon Islands/3/2006	4.633e-09	1.305e-08	1.211e-08	6.458e-09	5.784e-09	6.69e-09	1.306e-08	7.939e-09	1.13e-08	1.261e-08	1.695e-08	4.763e-09	4.362e-09	6.382e-09	7.349e-09	1.817e-08	2.602e-08	3.218e-08	1.07e-08	7.193e-09	9.829e-09	3.401e-09	5.787e-09	3.966e-09	3.248e-09	2.768e-09	4.453e-09	3.33e-09	6.513e-09	7.351e-09	6.975e-09	1.23e-07	1.811e-09	1.185e-08	1.146e-08	5.94e-09	8.455e-09	1.536e-08	5.238e-09	4.682e-09	6.265e-09	5.646e-09	3.431e-09	1.583e-08	1.211e-08	4.571e-09	2.429e-08	1.034e-08
A/California/7/2009	2.202e-09	7.594e-09	2.134e-09	3.448e-09	2.239e-09	5.78e-09	4.549e-09	3.797e-09	6.901e-09	6.521e-09	9.671e-09	5.013e-09	4.881e-09	4.512e-09	5.13e-09	1.116e-08	9.454e-09	2.095e-08	3.472e-09	4.116e-09	5.799e-09	2.387e-09	5.211e-09	3.848e-09	3.897e-09	3.768e-09	3.32e-09	2.288e-09	5.354e-09	3.609e-08	4.893e-09	3.209e-07	1.755e-09	7.071e-09	6.815e-09	4.061e-09	4.278e-09	6.187e-09	3.305e-09	4.629e-09	2.89e-09	1.992e-09	2.522e-09	4.485e-09	5.326e-09	2.425e-09	4.495e-09	5.588e-09
A/Michigan/45/2015	4.117e-09	1.032e-08	4.91e-09	5.93e-09	5.599e-09	5e-09	4.988e-09	3.608e-09	9.907e-09	7.086e-09	5.977e-09	2.689e-09	2.176e-09	1.948e-09	2.821e-09	8.445e-09	1.102e-08	1.86e-08	2.922e-09	4.742e-09	5.823e-09	3.509e-09	5.549e-09	3.812e-09	3.213e-09	2.256e-09	5.165e-09	3.766e-09	5.085e-09	5.196e-09	4.548e-09	3.682e-08	1.286e-09	4.416e-09	4.826e-09	2.344e-09	2.329e-09	5.388e-09	3.717e-09	3.72e-09	4.85e-09	3.209e-09	2.414e-09	9.475e-09	1.099e-08	3.785e-09	9.087e-09	8.133e-09

## Sheet: 1g
H1N1				H1N2
A/Brazil/11/1978	A/Texas/36/1991	A/California/7/2009	A/Michigan/45/2015	A/Swine/Mexico/AVX8/2011
9.313	0.5309	0.2128	0.5853	1.588
16.17	1.228	0.3267	0.8875	1.554
18.51	2.71	0.4027	1.738	3.433
11.3	2.591	8.831	3.014	7.558
7.381	1.265	1.973	0.5835	1.884
17.81	31.11	0.86	3.442	5.491
7.366	2.371	2.645	2.26	3.881
4.841	1.35	1.626	0.763	16.35
12.91	3.694	1.909	3.122	3.733
11.07	2.398	2.365	1.575	4.504
23.43	9.054	1.387	1.16	6.4
7.479	1.929	0.4464	0.3534	1.097
4.411	0.9933	4.441	0.6053	0.9578
5.02	1.449	2.109	0.5907	1.357
5.405	1.901	0.6875	2.117

## Sheet: 1h
				Anchor
% Inhibition				Central Stalk
	mAb conc.
	mg/ml	047-09 4F04		030-09 3E05		324-5		326-38		326-50		327-32		336-62		337-32		350-22		351-38		030-09 2G03		051-09 4B02		051-09 4E06		051-09 5A02		045-09 2B06		SFV005 2G02		sc70 1F02		039-10 5G02		241 IgA 1E04
	10	89.2551	96.3504	68.567	95.241	100.641	96.4473	96.469	90.567	101.535	96.7973	99.8835	93.8196	96.505	99.8627	99.4758	96.9937	93.0735	96.3226	96.3118	98.0264	97.0958	95.9488	100.945	101.859	98.6267	98.2854	100.994	98.2269	88.3141	94.5093	93.4722	98.4303	95.6379	100.151	96.2283	100.352	84.1541	91.0306
	5	88.4725	96.6553	68.4235	90.6158	99.27	95.7473	92.4166	90.287	99.3892	97.0074	97.0875	97.1158	97.0293	92.7819	96.505	92.5378	92.7136	96.8905	91.5142	94.7892	87.8255	73.1179	97.2799	99.7634	94.8244	93.4846	88.1524	96.529	77.9679	89.3627	87.4846	97.9015	76.2873	95.9228	84.8147	101.359	87.313	81.069
	2.5	88.9541	95.07	78.826	71.7637	98.4952	93.0871	88.7217	87.2769	95.6943	92.5271	98.136	95.9561	95.2235	93.5144	92.6023	88.6922	91.0345	95.9818	91.5142	94.2212	71.9742	40.4461	93.1568	100.439	97.3353	93.0747	66.056	81.3068	50.8025	56.0293	82.3611	87.2604	73.6635	100.017	78.2552	102.164	46.8636	76.4527
	1.25	82.5734	87.1437	58.5949	53.9655	89.0197	99.8075	70.7837	86.3668	88.1257	97.2874	92.6606	96.0171	89.7481	87.8987	80.4864	81.2452	89.7151	94.9595	85.997	93.4829	47.7682	24.8319	88.6328	90.2332	71.0779	82.8876	32.7679	58.7663	18.7558	37.1185	74.8303	79.197	67.9567	89.4128	74.8442	97.2651	38.3884	70.7026
	0.625	73.9654	71.0472	47.6902	58.1809	88.1853	87.5569	45.6347	64.8757	84.0137	88.6769	83.2824	95.2236	81.4184	82.8933	82.9329	80.0244	80.1199	90.7568	78.7406	89.9049	32.6609	26.8657	59.8282	71.5782		67.2556	27.8895	32.4203	-0.92851	8.39318	63.5957	77.082	57.5926	73.1711	68.2191	88.0034	-11.5377	56.0437
	0.3125	66.0196	62.2673	39.3682	7.36226	80.0804	84.7567	14.2282	46.1848	71.916	78.4564	78.5059	89.913	53.2256	73.7372	47.5754	69.9527	63.0885	83.8279	72.4438	82.0105	32.3748	3.44432	27.3014	43.5958	52.9273	17.3152	-13.864	10.758	0.238758	6.83722	10.2006	62.0787	35.4215	36.3255	50.7707	67.6007	9.95827	30.2085
	0.15625	45.0715	33.6106	-15.6576	3.84945	51.0578	72.7161	-3.94815	36.1743	41.1055	50.665	50.7791	72.2722	30.9742	55.425	50.4878	46.2689	35.0825	71.4468	40.9595	67.3577	24.6495	-19.8458	8.28919	10.6117	7.01273	16.6126	13.8282	-27.8244	-7.82597	8.75224	-6.09568	26.0575	38.6356	28.5403	9.83929	80.2852	-28.8732	7.93683
	0.078125	28.0361	26.7818	2.20605	24.9263	51.5942	36.1043	17.7443	-2.53763	41.1055	35.9643	56.0215	51.0301	33.3042	25.8202	42.5076	25.0877	23.928	46.0031	33.2834	54.9766		8.43038	33.5433	4.66374	-7.12035		11.8912		-15.8376		2.73148	32.8652	48.0157		46.3103	48.2718	-12.8475	-14.8208

## Sheet: 1i
	Anchor	Central Stalk
	13.89	1.379
	0.6813	4.743
	1.174	0.9157
	4.728	2.183
	2.739	0.9653
	4.993	3.176
	2.931	4.9
	9.259	3.318
	11.16	3.698
	5.504	30.5
	5.552	3.761
	10.8	4.609
	0.16	0.7835
	1.802	1.212
	1.164	2.595
	31.75	2.372
	6.591	1.555
	3.198	1.055
	0.3259	7.939
	1.172	0.9473
	3.657	1.858
	0.4738	2.059
	0.399	3.973
	3.26	4.265
	3.212	2.482
	0.8861	10.44
	0.09565	2.506
	11.43	2.321
	1.963	2.888
	0.1166
	0.08305
	0.4159
	0.4762
	0.654
	0.2117
	9.658
	6.606
	0.4813
	1.295
	3.361
	4.648
	1.338

## Sheet: 1j
ADCC EC50
241 IgA 2F04	241 IgA 2F06	241 IgA 1D05	241 IgG 2A06	047-09 4F04	030-09 3E05	045-09 1A03	045-09 2B03	SFV009 3D04	SFV009 3G03	SFV009 3G01	236 IgG 1A02	236 IgG 1D01	236 IgG 1F01	236 IgA 1F06	350-132	319-373	319-345	045-09 2B06	SFV005 2G02	SFV019 4E03	220 IgG 1A05	241 IgA 2E06	324-184	351-31	301-90	CR9114
76.31	145.2	147	1514	3.505	1843	53.97	118.8	66.4	79.66	6288	237.8	1540	1050	8672	2.037	11.98	60	4.668	7.348	6.547	9.42	3.741	2.442	0.9132	2.141	8.368
																										8.964
																										9.445
																										5.357
																										3.677
																										3.022
																										4.549
																										5.04
																										13.18

## Sheet: 1k
ADCC EC50
	Anchor	Central Stalk
	65	4.668
	65	7.348
	60	6.547
	60	9.42
	3.505	3.741
	65	2.442
	53.97	0.9132
	65	2.141
	65
	65
	65
	65
	65
	65
	65
	2.037
	11.98
	65
Limit of Detection ≤ 30
