# Supplementary material for: Broadly neutralizing antibodies target a haemagglutinin anchor epitope
Source: Nature. 2021 Dec 23;602(7896):314–20. doi: 10.1038/s41586-021-04356-8 (PMC8828479; doi:10.1038/s41586-021-04356-8)
Supplement: Supplementary file 9 — Source Data Extended Data Fig. 2 [file 41586_2021_4356_MOESM9_ESM.xlsx]

## Sheet: 2a
	%
	Anchor	Central Stalk
A/Wisconsin/67/2005	2	16.2162
A/Hong Kong/4801/2014	0	10.8108
B/Brisbane/60/2008	0	5.40541
B/Phuket/3073/2013	0	5.40541

## Sheet: 2c
	Anchor	Central Stalk
	1.11	31
	31	3.33
	1.11	31
	31	10
	31
	31
	31
	31
	31
	31
	31
Limit of Detection ≤ 30

## Sheet: 2d
	Anchor	Central Stalk
% Polyreactive	60	94

## Sheet: 2e
	Anchor	Central Stalk
	1.717e-08	1.6e-09
	7.105e-09	5.454e-09
	7.772e-09	8.417e-09
	3.095e-09	1.6e-08
	4.566e-09	8.851e-09
	4.463e-09	1.055e-08
	4.876e-09	7.345e-09
	2.686e-09	6.778e-09
	3.421e-09	6.57e-09
	5.29e-09	9.584e-09
	4.055e-09	6.269e-09
	7.256e-09	5.375e-09
	3.292e-09	1.266e-09
	4.323e-09	1.435e-08
	6.759e-09	8.27e-09
	7.441e-09	2.222e-09
	3.325e-09	1.095e-08
	6.873e-09	1.51e-08
	5.488e-09	3.836e-09
	6.112e-09	7.833e-09
	2.7e-09	8.16e-09
	4.503e-09	8.153e-09
	5.171e-09	8.667e-09
	6.045e-09	8.052e-09
	1.898e-09	8.835e-09
	3.254e-09	7.706e-09
	4.832e-09	4.753e-09
	7.296e-09	5.127e-09
	2.502e-09	4.977e-09
	1.364e-08	4.17e-09
		5.116e-09
		1.039e-08
		4.977e-09
		9.478e-09
		3.529e-09
		3.328e-09
		2.162e-09
		7.797e-09
		1.136e-08
		1.311e-08
		1.238e-08
		6.19e-09
		1.262e-08

## Sheet: 2g
		045-09-1A03	045-09-2B03	047-09-4F04	030-09-3E05	SFV009-3D04	SFV009-3G01	SFV009-3G03	236-IgA-1F06	236-IgG-1A02	236-IgG-1D01	236-IgG-1F01	241-IgG-2A06	241-IgA-1D05	241-IgA-2F04	241-IgA-2F06	121-2C06	222-1C06	030-09M-1B06	319_345	319_373	350_132	322_48	324_5	326_38	326_42	326_50	327_32	334_53	336_62	337_32	337_43	337_95	346_54	347-246	347_64	350_8	350_22	351_38	351_139	350_145	310_49	351_93	301_249	301_91	308_60	310_10	317_117	317_30
	WT	100	100	100	100	100	100	100	100	100	100	100	100	100	100	100	100	100	100	100	100	100	100	100	100	100	100	100	100	100	100	100	100	100	100	100	100	100	100	100	100	100	100	100	100	100	100	100	100
	H38S	95.5	93.4	94	97.6	97.5	91.3	94.2	93.9	91.2	87.5	95.3	100	100	100	100	100	100	100	100	100	100	100	93.4	93.5	85.8	90.6	97.3	98.5	85.9	75	86.5	66.7	88.9	83.2	85.8	79.9	78.7	80.7	95.8	88.7	78.1	88.6	91.9	95.1	100	91.2	89.4	90
	L292R	96.7	100	100	100	100	100	98	86.9	100	100	100	100	99.1	98.9	100	100	100	100	99.5	100	91.4	94.9	92.5	91	84.4	93.4	98.7	95.6	82.3	78.6	83.5	100	93	91.4	83.1	90.7	93.2	92	92.5	87.5	88.9	90.4	92.9	93.6	94.1	86.5	83.5	79.8
	I323V	100	100	100	100	100	100	100	93.9	100	96.2	100	100	100	100	100	100	100	100	100	100	100	100	100	100	100	100	100	100	100	100	100	100	100	100	101.7	100	91.4	100	100	100	100	100	100	100	100	100	97.8	100
	K368D	100	100	100	100	96.6	100	95.5	95.3	100	100	100	100	96.1	98.3	100	100	100	100	93.6	100	98.2	100	95.7	97.1	98.7	97.6	99	95.3	88.2	98.1	90.9	100	98.3	100	93.3	98.3	100	100	97.7	94.5	100	96.5	95.1	99.5	100	100	100	100
	Q371E	100	100	100	100	95.5	100	96.7	98.9	100	100	100	100	94.3	95	100	100	100	100	90.7	98.9	89.1	92.4	94.4	97.9	99.5	93.9	97.3	95.4	84.7	94.9	89	100	93.8	100	89.5	99.9	100	100	98	94.6	100	95.1	94.1	97.7	100	100	95.5	93.7
	A373V	69.5	80.4	75	67.9	90.3	71.2	67.5	58.6	74.9	65.2	88.7	67.4	83.8	83	65.4	64	88.2	56.1	81.9	65.6	69.4	80.2	65.9	59	50.1	62.5	67.7	75.1	53.2	42.1	54	46.4	53.5	54.2	66	58.8	63.6	66.1	84.2	73	62.7	78.9	83.7	84.9	65.3	68	67.6	59.1
	I374L	100	100	99.6	100	84.6	100	99.1	100	100	100	91.5	100	81.9	83.8	100	100	89.3	100	72.1	94.2	83.2	80.1	79.9	84.6	99.8	80.7	81.7	78.8	72.3	100	71.6	100	80.1	100	69.4	100	100	100	75.2	70.5	95.1	67.3	65.3	69.4	100	86.7	78.8	82.6
	D375R	100	100	100	100	100	100	100	100	100	100	100	100	100	100	100	100	100	100	100	100	100	100	97.3	97.9	100	100	100	98.7	95.7	100	97.1	100	100	100	78.2	100	100	100	93.2	89.5	100	88.6	89.2	91.5	100	100	100	100
	E376K	100	100	100	100	98.5	100	100	100	100	100	100	100	94.4	97	100	100	100	100	88.1	100	99.2	100	100	100	100	100	100	100	100	100	100	100	100	100	81.4	100	100	100	98.6	93.9	100	91.8	91	95.2	100	92.6	88.4	92.1
	T378R	100	96.6	100	100	98.6	100	100	100	100	100	100	100	96.2	97.2	100	100	100	100	93.6	100	91.7	98.7	84.8	86.6	87.3	87.5	91.2	92.1	76.3	84.7	80.1	100	87.6	100	84.9	100	100	98.7	97.7	92	97.5	95.5	94.8	97	100	95.7	94.9	90.3
	N379R	100	100	100	100	100	91	100	100	100	100	100	100	100	100	100	100	100	100	100	100	100	100	95.7	97.4	100	100	100	98.4	94.9	92.2	94.9	100	100	100	91.2	100	100	100	97	98	100	100	98.3	100	100	93.2	93.2	87.2
	V381A	89.9	97.1	94.3	100	91.2	100	88.9	85.2	97.5	100	87.8	100	78	82.1	92.1	100	83.1	100	75	74.8	73.6	80.9	73.9	73.9	75.7	76.9	79.7	78.2	63	61.2	60.8	92.3	70.6	100	68.5	94.4	100	90.2	82.7	73.4	82.5	70.3	72.6	77.2	100	84.7	82.1	82.7
	I385A	100	100	100	94	100	71.5	100	93.9	100	71.2	100	94	100	100	100	100	100	87.4	100	100	100	100	100	100	100	100	100	97.5	100	89.4	100	99.6	100	100	99.6	93.6	86.9	97.1	96.5	100	100	100	100	100	100	96.9	93.6	93.8
	E386K	100	100	100	100	100	100	100	100	100	100	100	100	100	100	100	100	100	100	100	100	100	100	100	100	100	100	100	99.6	100	100	100	100	100	100	99.6	100	100	100	98.2	100	100	100	100	100	94.1	88.4	86.2	84.9
[truncated: 38 more columns]
