# Supplementary material for: Broadly neutralizing antibodies target a haemagglutinin anchor epitope
Source: Nature. 2021 Dec 23;602(7896):314–20. doi: 10.1038/s41586-021-04356-8 (PMC8828479; doi:10.1038/s41586-021-04356-8)
Supplement: Supplementary file 10 — Source Data Extended Data Fig. 3 [file 41586_2021_4356_MOESM10_ESM.xlsx]

## Sheet: 3a
Weight Loss - % of starting weight			A/Netherlands/602/2009		Prophylactic																												Survival
5 mg/kg																																	1 = deceased			5 mg/kg					1 mg/kg					0.2 mg/kg
Day	Anchor										Central Stalk										Neg. Control - 5 mg/kg only												0 = survived			Day	Anchor	Central Stalk	Neg. Control		Day	Anchor	Central Stalk	Neg. Control		Day	Anchor	Central Stalk	Neg. Control
0	100	100	100	100	100	100	100	100	100	100	100	100	100	100	100	100	100	100	100	100	100	100	100	100	100	100	100	100	100	100						7.5			1		8			1		8			1
1	107.2	101	101.7	103.4	101.4	106.1	101.2	104.5	106	104.5	103.2	102.1	100.5	100	100.5	99	100.5	102.9	100.5	96.5	102.1	102.5	104.2	108	99.4	102	101.1	102.9	103.7	99			Neg. Control = 5 mg/kg only			8			1		8			1		8			1
2	103.8	100.5	100	99	101	98.9	95.3	98.5	102.2	103.5	103.7	101.5	100.9	101	101	99.5	101	103.8	96.3	91.6	101	100	103.2	109.1	97.2	99	98.9	101.7	99.1	95.9						8.5			1		8.5			1		8.5			1
3	103.4	98.5	93.9	95.1	99.5	95.6	95.3	96	102.2	102.5	105.3	100.5	99.5	101	100.5	99	96.5	105.2	90.4	90.1	96.9	95	101.6	106.8	92.1	91.5	92	98.8	91.7	89.2						10.5			1		10.5			1		10.5			1
4	101.4	94.9	92.8	90.7	98.1	95.6	100.6	98	103.3	100	100.5	92.8	98.1	101	96.9	97.9	93.9	104.3	96.3	89.1	90.1	90.5	101.1	106.3	88.8	88	88.8	96	85.7	85.1						10.5			1		10.5			1		10.5			1
5	100.5	100.5	95.6	94.1	100	93.9	97	97	102.2	99.5	98.9	93.8	99.1	100.5	94.8	97.4	98.5	103.8	96.8	90.1	86.9	88.5	98.9	105.7	86	83	84	94.2	81.6	82.6						14	0				7.5	1				7.5	1
6	102.4	99.5	95.6	93.7	99	92.3	98.8	101	109.8	106.1	99.5	100	101.9	100.5	97.4	96.4	94.9	104.3	93.6	90.6	84.3	83.5	98.4	105.1	82.6	79.5	80.3	89.6	77.9	76.9						14	0				14	0				8	1
7	101.4	102	97.8	92.7	99	89.5	97.6	96	106	104.5	101.1	97.9	102.8	97.1	99.5	99	93.4	102.9	90.4	89.6	79.6	80	92.1	98.3	78.7	75	75.5	84.4								14	0				14	0				8.5	1
8	99.5	104.1	98.9	94.6	100.5	90.6	98.2	99	109.8	107.1	101.1	101.5	103.8	101.9	104.2	101	98.5	104.8	95.2	91.1	76.4	76.5	86.3	93.2				77.5								14	0				14	0				9	1
9	100.5	106.6	101.7	95.1	101	95.6	102.4	102	112	112.1	102.7	105.2	105.7	102.9	103.1	102.1	101	106.2	96.8	94.6			81.1	86.9												14	0				14	0				14	0
10	102.4	108.6	102.8	97.1	102.4	98.3	102.4	102	113	114.6	101.6	106.2	104.3	102.9	103.7	102.6	103.5	108.6	101.1	96			76.8	84.1												14		0			8.5		1			8		1
11	105.8	108.1	105	98	102.4	99.4	102.4	103	113	113.1	103.2	108.2	105.7	104.8	105.2	102.6	102.5	107.6	103.2	97																14		0			14		0			10		1
12	106.3	107.6	106.1	98.5	103.4	100	104.1	104.5	113.6	113.6	103.2	109.8	106.2	102.9	106.3	102.1	104	109	103.2	99.5																14		0			14		0			10		1
13	105.3	109.6	106.7	100	104.3	100.6	104.1	101.5	122.3	108.6	105.9	110.3	103.8	104.3	105.2	102.6	105.6	110.5	107	98.5																14		0			14		0			10.5		1
14	105.8	112.7	111.1	100.5	105.3	100.6	104.1	100	114.1	115.7	107	109.3	103.8	103.8	109.9	100	103	112.4	109.6	100.5																14		0			14		0			14		0
																																				6.5			1		6.5			1		6.5			1
																																				6.5			1		6.5			1		6.5			1
																																				7			1		7			1		7			1
1 mg/kg																																				7			1		7			1		7			1
Day	Anchor										Central Stalk										Neg. Control - 5 mg/kg only															8			1		8			1		8			1
0	100	100	100	100	100	100	100	100	100	100	100	100	100	100	100	100	100	100	100	100	100	100	100	100	100	100	100	100	100	100						14	0				6	1				6	1
1	101.8	100	99.5	97.7	102.1	100	100.5	101.5	100.5	102.7	101	102	97.9	103.1	102.3	102.6	102	103.5	105.7	101	102.1	102.5	104.2	108	99.4	102	101.1	102.9	103.7	99						14	0				6	1				10	1
2	100	98.3	100.5	95.8	98.9	94.3	97.9	96.9	99.5	98	99	99	99	100.5	100.6	96.9	100	98	101.4	98.1	101	100	103.2	109.1	97.2	99	98.9	101.7	99.1	95.9						14	0				9	1				14	0
3	95.9	95.6	95.4	90.7	92.6	85.5	97.9	91.2	101.1	88.7	95	95	102.6	99.5	94.3	90.7	98.5	95	100	95.7	96.9	95	101.6	106.8	92.1	91.5	92	98.8	91.7	89.2						14	0				14	0				14	0
4	93.2	91.7	92.9	88.8	87.9	80.8	95.3	91.8	101.6	83.3	98	98	99.5	93.3	96	88.1	99	94.5	98.6	96.6	90.1	90.5	101.1	106.3	88.8	88	88.8	96	85.7	85.1						14	0				14	0				14	0
5	99.1	92.8	93.4	87.9	83.7	76.7	91.6	90.2	97.4	79.3	98.5	88	94.8	100.5	95.5	84.5	96.5	91	97.1	95.2	86.9	88.5	98.9	105.7	86	83	84	94.2	81.6	82.6						14		0			8.5		1			7		1
6	96.8	92.2	93.9	85.1	81.1	73.1	88.9	85.6	93.7	75.3	97	85	99	101	94.9	79.9	93.5	88.1	95.7	91.3	84.3	83.5	98.4	105.1	82.6	79.5	80.3	89.6	77.9	76.9						14		0			14		0			7.5		1
7	93.7	85.6	89.3	80	75.8		83.2	81.4	88.4		93.5	79.5	97.4	94.9	90.3		88.5	83.6	93.3	85.6	79.6	80	92.1	98.3	78.7	75	75.5	84.4								14		0			14		0			7.5		1
8	88.7	81.7	85.3	75.8			83.2	77.8	89.5		96.5	76.5	101	90.3	91.5		90	78.1	93.3	82.7	76.4	76.5	86.3	93.2				77.5								14		0			14		0			7.5		1
9	93.7	87.2	88.3	75.3			88.4	75.3	93.7		99		100.5	86.7	94.3		91.5	75.6	96.2	81.7			81.1	86.9												14		0			14		0			14		0
10	95.9	90.6	94.9	81.4			92.6		95.8		101		102.6	87.2	97.2		97	79.6	99.5	88			76.8	84.1
11	95.5	92.8	97.5	85.6			95.8		96.3		103.5		103.7	95.4	101.1		97	84.1	101.4	90.4
12	96.4	94.4	98	86.5			96.3		99.5		103		103.1	98.5	101.1		100	86.1	98.6	93.3
13	97.3	95	100	89.8			97.9		97.9		104.5		103.1	99	101.7		99.5	91.5	98.1	93.8
14	98.2	96.7	102.5	93			94.2		96.3		105		103.7	100.5	104		103	94	100.5	95.7
0.2 mg/kg
Day	Anchor										Central Stalk										Neg. Control - 5 mg/kg only
0	100	100	100	100	100	100	100	100	100	100	100	100	100	100	100	100	100	100	100	100	100	100	100	100	100	100	100	100	100	100
1	100.5	108.1	101	100.5	102.8	101.6	99.5	103.2	103.8	101.6	106	104	101.6	106	109.8	99.5	100	102.7	103.6	101	102.1	102.5	104.2	108	99.4	102	101.1	102.9	103.7	99
2	98.9	101.1	99	102.3	102.8	102.2	96.2	95.7	102.2	103.1	103.8	102.5	99	104.4	104.9	102.5	94.4	102.7	97.3	101	101	100	103.2	109.1	97.2	99	98.9	101.7	99.1	95.9
3	98.4	95.7	97.5	94.8	99.1	102.2	95.7	87.6	101.1	105.8	102.7	100	95.8	96.7	101.8	102	90.3	101.6	91	93.4	96.9	95	101.6	106.8	92.1	91.5	92	98.8	91.7	89.2
4	92	92.5	94.4	88.3	93.5	100.5	98.1	83.9	96.7	103.7	96.7	95.5	91.7	91.8	101.2	101.5	88.3	101.1	87.4	89.3	90.1	90.5	101.1	106.3	88.8	88	88.8	96	85.7	85.1
5	84.6	88.2	93.4	83.1	91.6	105.4	94.2	79.6	97.8	95.8	100	92.6	91.7	87.4	98.8	102	84.7	98.9	83.8	87.2	86.9	88.5	98.9	105.7	86	83	84	94.2	81.6	82.6
6	88.3	84.9	93.4	79.3	90.2	96.8	90.9	74.7	92.4	99.5	97.8	92.6	90.6	83.5	97.5	100	78.1	91.8	79.7	80.6	84.3	83.5	98.4	105.1	82.6	79.5	80.3	89.6	77.9	76.9
7	83	80.1	86.9	76.1	84.1	93	86.5		88.6	95.3	94.5	86.6	90.6	79.1	90.8	93.9	75	87.5	76.1	78.1	79.6	80	92.1	98.3	78.7	75	75.5	84.4
8	78.7	75.8	82.3		79.9	89.8	82.2		81.5	93.2	90.7	83.2	83.9	74.7	84.7	86.9					76.4	76.5	86.3	93.2				77.5
9	73.9		77.8		75.7	93	81.3		79.3	94.8	83.1	78.7	79.7		79.1	83.8							81.1	86.9
10			81.3			98.9	87		75	97.4	79.2	75.7	74		76.7	85.4							76.8	84.1
11			84.8			99.5	89.4			99	79.2					89.9
12			85.4			101.1	88.9			98.4	81.4					89.4
13			86.9			100	90.9			99	84.2					93.4
14			90.4			105.4	91.3			99	87.4					96

## Sheet: 3b
Weight Loss - % of starting weight				A/Netherlands/602/2009		Therapeutic																											Survival
5 mg/kg																																	1 = deceased			5 mg/kg					1 mg/kg
Day	Anchor										Central Stalk										Neg. Control - 5 mg/kg only												0 = survived			Day	Anchor	Central Stalk	Neg. Control		Day	Anchor	Central Stalk	Neg. Control
0	100	100	100	100	100	100	100	100	100	100	100	100	100	100	100	100	100	100	100	100	100	100	100	100	100	100	100	100	100	100						14	0				7	1
1	100.99	98.995	100.538	99.0431	99.4505	100	98.4536	99.5516	97.9058	99.4845	100.526	100	100.526	99.5	99.5098	98.5849	101.914	98.1043	100.476	99.4286	95.9064	96.5714	98.2456	98.9189	100.474	98.5437	98.5149	99.4792	98.9637	98.995			Neg. Control = 5 mg/kg only			14	0				7	1
2	99.0099	100	101.075	98.0861	97.8022	97.9592	97.4227	97.7578	95.8115	97.9381	101.579	100	100	99.5	99.0196	97.1698	100	97.6303	99.0476	97.1429	97.076	98.2857	98.2456	100.541	100	101.456	97.0297	100.521	96.3731	96.9849						14	0				7	1
3	85.6436	86.9347	86.5591	85.1675	85.1648	87.2449	86.0825	87.8924	84.8168	87.1134	88.4211	88.2353	88.4211	88	88.7255	88.2075	88.9952	87.2038	83.3333	86.2857	83.6257	85.7143	85.9649	87.5676	87.6777	89.8058	89.604	92.7083	88.601	88.4422						14	0				6	1
4	80.6931	84.4221	80.1075	80.8612	80.7692	83.6735	80.9278	82.0628	82.7225	81.4433	83.6842	80.7487	81.5789	82.5	84.3137	88.6792	85.1675	84.3602	84.2857	84.5714	77.7778	83.4286	85.9649	85.9459	83.8863	83.0097	87.6238	88.5417	86.5285	84.9246						14	0				7	1
5	77.7228	83.4171	76.8817	82.7751	82.4176	80.6122	77.3196	81.1659	86.3874	78.3505	84.2105	79.1444	80.5263	82.5	85.7843	91.9811	84.689	81.9905	82.8571	88	76.0234	83.4286	85.9649	83.2432	82.9384	78.6408	85.6436	87.5	85.4922	83.4171						14	0				6	1
6	75.7426	82.9146	76.3441	83.7321	86.2637	82.6531	74.2268	82.9596	87.9581	79.8969	83.6842	81.8182	77.3684	83.5	90.6863	91.9811	84.689	83.4123	81.9048	89.1429	73.6842	81.7143	79.5322	78.3784	79.1469	74.7573	80.198	83.8542	80.3109	79.397						14	0				14	0
7	77.7228	85.4271	77.957	83.7321	87.3626	88.2653	76.2887	86.0987	91.0995	85.567	84.2105	84.492	76.3158	85	91.6667	95.283	88.5167	86.2559	83.3333	91.4286		74.2857	74.269	74.5946	74.4076	71.8447	75.2475	78.125	74.6114	74.3719						14	0				6	1
8	83.6634	88.4422	79.5699	88.9952	91.2088	92.3469	80.4124	90.583	92.6702	87.6289	87.8947	90.9091	77.3684	90	95.5882	98.1132	92.3445	89.0995	87.619	93.1429							69.802	74.4792								14	0				6	1
9	87.1287	91.9598	83.3333	90.4306	92.8571	93.8776	85.0515	93.722	95.288	91.7526	88.4211	94.6524	78.9474	92	95.5882	98.1132	95.6938	90.9953	92.381	96																14	0				7	1
10	90.5941	94.9749	88.7097	92.3445	94.5055	96.9388	90.2062	98.6547	96.3351	94.3299	90.5263	95.1872	80.5263	94	97.0588	101.415	98.0861	96.2085	97.619	100																14		0			6		1
11	94.5545	97.9899	94.6237	97.6077	99.4505	97.9592	96.3918	98.6547	97.9058	96.9072	96.3158	97.3262	87.8947	97.5	99.5098	102.83	98.5646	97.6303	99.0476	98.8571																14		0			14		0
12	96.0396	94.9749	96.2366	96.6507	100.549	97.9592	97.9381	99.1031	98.9529	99.4845	101.579	100	91.0526	92.5	99.5098	102.358	100.478	98.5782	97.1429	100.571																14		0			14		0
13	98.5149	92.9648	97.8495	97.6077	101.648	98.4694	97.9381	99.1031	99.4764	99.4845	100.526	101.07	96.3158	99	100	100.472	99.0431	97.1564	97.619	100																14		0			6		1
14	98.5149	97.4874	96.7742	97.6077	101.099	100	95.3608	96.4126	97.3822	95.8763	98.9474	98.9305	100.526	99.5	99.5098	100.472	96.6507	97.6303	99.5238	100																14		0			6		1
																																				14		0			14		0
																																				14		0			14		0
																																				14		0			14		0
1 mg/kg																																				14		0			14		0
Day	Anchor										Central Stalk										Neg. Control - 5 mg/kg only															14		0			14		0
0	100	100	100	100	100	100	100	100	100	100	100	100	100	100	100	100	100	100	100	100	100	100	100	100	100	100	100	100	100	100						6			1		6			1
1	97.9167	103.125	97.9592	100	100.995	98.9418	100	100	98.9247	99.0385	99.5	98.4848	100.546	100.524	101.087	98.0769	99.4975	98.4925	100.541	99.005	95.9064	96.5714	98.2456	98.9189	100.474	98.5437	98.5149	99.4792	98.9637	98.995						7			1		7			1
2	97.3958	102.083	97.449	100	100	96.8254	97.8378	94.0541	96.2366	98.0769	100	99.4949	98.9071	100	100.543	96.6346	100.503	100	101.622	99.5025	97.076	98.2857	98.2456	100.541	100	101.456	97.0297	100.521	96.3731	96.9849						7			1		7			1
3	85.9375	91.6667	84.6939	87.6289	87.5622	85.7143	87.027	86.4865	91.3978	87.5	89	88.8889	87.4317	89.0052	90.2174	86.5385	86.9347	86.9347	87.027	86.0697	83.6257	85.7143	85.9649	87.5676	87.6777	89.8058	89.604	92.7083	88.601	88.4422						7			1		7			1
4	81.7708	83.8542	80.6122	80.9278	83.5821	83.0688	80	78.9189	82.2581	84.1346	86	82.8283	85.7923	84.8168	89.1304	78.3654	86.4322	82.4121	80.5405	79.602	77.7778	83.4286	85.9649	85.9459	83.8863	83.0097	87.6238	88.5417	86.5285	84.9246						7			1		7			1
5	77.6042	82.2917	80.102	76.8041	81.0945	75.6614	76.7568	76.2162	75.8065	76.9231	83.5	79.2929	81.9672	81.6754	91.3043	77.4038	86.4322	79.8995	76.2162	77.1144	76.0234	83.4286	85.9649	83.2432	82.9384	78.6408	85.6436	87.5	85.4922	83.4171						7			1		7			1
6	76.0417	77.0833	76.5306	74.2268	76.1194	72.4868	80	72.4324	71.5054	76.4423	81.5	78.2828	80.3279	78.534	90.7609	72.1154	83.4171	77.3869	74.0541	73.6318	73.6842	81.7143	79.5322	78.3784	79.1469	74.7573	80.198	83.8542	80.3109	79.397						8			1		8			1
7	74.4792	72.9167	74.4898		72.1393		79.4595			74.5192	79	79.798	78.6885	77.4869	90.7609		80.402	76.3819				74.2857	74.269	74.5946	74.4076	71.8447	75.2475	78.125	74.6114	74.3719						8			1		8			1
8							80				79	81.3131	78.6885	80.6283	92.3913		84.4221	78.392									69.802	74.4792								7			1		7			1
9							80				80	84.8485	78.6885	84.8168	95.6522		88.9447	79.8995																		7			1		7			1
10							82.1622				85	90.404	85.7923	92.1466	97.8261		90.9548	81.9095
11							82.7027				90	93.4343	87.4317	95.8115	98.3696		97.4874	89.4472
12							85.4054				93.5	95.9596	92.3497	98.4293	100		101.005	91.9598
13							88.1081				95.5	94.9495	96.7213	97.3822	100.543		100.503	95.4774
14							89.1892				95	96.4646	96.1749	95.8115	100		98.4925	96.4824

## Sheet: 3c
	Anchor					Central					Irr
3 dpi		15500000	13000000	4000000	12500000	1000000	2500000	2000000	4000000	10000000	10000000	15000000	30000000	15000000	15000000
6 dpi	250000	850000	550000	950000	300000	400000	50000	250000	50000	250000	450000	750000	650000	900000	850000

## Sheet: 3d
Weight Loss - % of starting weight				A/Fort Monmouth/1/1947		Prophylactic																											Survival
5 mg/kg																																	1 = deceased			5 mg/kg					1 mg/kg
Day	Anchor										Central Stalk										Neg. Control - 5 mg/kg only												0 = survived			Day	Anchor	Central Stalk	Neg. Control		Day	Anchor	Central Stalk	Neg. Control
0	100	100	100	100	100	100	100	100	100	100	100	100	100	100	100	100	100	100	100	100	100	100	100	100	100	100	100	100	100	100						7	1				7	1
1	102.283	102.899	98.6425	99.0521	100.562	101.111	99.5305	99.0385	99.0385	99.5261	99.0521	97.6526	102.174	100.469	98.1567	99.5146	98.1982	100.485	98.6364	98.5714	100	98.4772	100	94.0594	99.5536	101.587	100.926	98.0583	98.8889	100			Neg. Control = 5 mg/kg only			7	1				7	1
2	102.283	100.966	98.6425	97.6303	99.4382	98.8889	98.5915	98.0769	98.5577	98.5782	99.0521	98.1221	100.87	101.408	98.1567	100.971	96.3964	100.971	97.2727	99.5238	100.877	98.4772	99.5614	98.0198	99.5536	102.646	102.315	100.485	97.7778	102.41						14	0				7	1
3	91.3242	94.2029	92.3077	90.0474	91.573	90	91.5493	89.9038	90.3846	91.4692	89.0995	92.0188	96.087	97.6526	92.6267	91.2621	95.9459	102.427	93.6364	98.0952	92.9825	89.8477	92.9825	89.1089	92.4107	97.3545	93.9815	93.2039	91.6667	95.1807						14	0				7	1
4	87.6712	89.372	91.8552	89.0995	86.5169	88.3333	86.385	86.5385	90.3846	87.2038	87.2038	93.8967	99.1304	97.1831	93.0876	92.7184	95.045	102.427	94.0909	99.5238	91.6667	89.3401	90.7895	88.1188	89.7321	95.2381	91.6667	91.2621	90.5556	93.9759						14	0				8	1
5	82.1918	84.5411	89.5928	88.6256	80.8989	85	83.5681	87.5	92.7885	86.2559	82.4645	94.3662	97.3913	100.939	92.1659	96.1165	96.3964	101.456	96.8182	98.0952	88.1579	87.3096	88.5965	82.1782	87.0536	92.0635	87.5	83.4951	87.2222	85.5422						14	0				8	1
6	78.5388	81.6425	85.5204	89.5735	76.9663	82.2222	77.4648	86.0577	89.4231	87.6777	77.7251	95.3052	98.2609	101.878	93.0876	100	96.8468	102.913	97.7273	95.2381	83.7719	82.7411	81.5789	79.703	81.25	86.2434	82.8704	79.1262	82.2222	82.5301						7	1				7	1
7	74.4292	80.1932	83.2579	90.9953	74.1573	80	74.6479	83.6538	88.9423	86.7299	73.9336	96.7136	100.87	104.225	94.9309	103.883	96.3964	106.311	100.909	92.381	81.1404	76.6497	78.5088	75.7426	77.6786	80.4233	77.3148	77.1845	76.6667	77.7108						14	0				7	1
8		78.2609	81.448	93.3649		78.8889		81.7308	91.8269	88.6256		98.5915	101.739	106.103	97.6959	102.427	96.3964	103.883	98.6364	94.2857	76.7544	72.5888	73.6842	71.7822	73.2143	75.6614	74.0741	72.3301	72.2222	73.494						14	0				8	1
9		75.3623	83.7104	95.7346		77.7778		85.5769	95.6731	91.4692		99.061	103.478	106.103	98.1567	103.398	99.0991	107.767	102.727	97.619	72.3684					70.8995										14	0				6	1
10		79.7101	87.3303	95.7346		81.6667		88.4615	94.7115	93.3649		102.347	102.174	107.512	99.0783	104.854	99.0991	107.282	101.364	99.5238																7		1			14		0
11		83.5749	90.0452	96.6825		85		90.3846	95.6731	93.8389		101.408	100	106.103	97.235	104.854	99.0991	105.34	102.273	98.5714																14		0			7		1
12		88.4058	90.9502	96.6825		86.6667		91.8269	96.1538	94.3128		101.878	101.304	104.225	98.6175	104.369	98.6486	105.825	102.273	97.619																14		0			8		1
13		88.8889	91.4027	94.7867		93.3333		92.3077	96.1538	96.6825		100.939	100.87	103.756	99.5392	104.369	99.5495	106.311	102.273	100																14		0			14		0
14		89.8551	91.8552	95.7346		97.2222		92.3077	96.6346	96.2085		100.939	101.739	106.573	101.382	103.398	98.1982	106.796	103.182	100.476																14		0			9		1
																																				14		0			14		0
																																				14		0			14		0
																																				14		0			9		1
1 mg/kg																																				14		0			8		1
Day	Anchor										Central Stalk										Neg. Control - 5 mg/kg only															14		0			6		1
0	100	100	100	100	100	100	100	100	100	100	100	100	100	100	100	100	100	100	100	100	100	100	100	100	100	100	100	100	100	100						9			1		9			1
1	100.905	100	98.1481	98.6301	97.7778	99.5098	99.5413	100	100.901	97.7654	99.5413	97.6048	99.0783	98.6239	102.62	102.041	99.4949	98.6301	98.0769	99.5575	100	98.4772	100	94.0594	99.5536	101.587	100.926	98.0583	98.8889	100						8			1		8			1
2	99.095	100	98.6111	98.6301	96	98.5294	98.6239	97.4093	99.0991	98.324	99.5413	96.4072	98.1567	97.2477	100.873	99.4898	98.9899	100	96.6346	100.442	100.877	98.4772	99.5614	98.0198	99.5536	102.646	102.315	100.485	97.7778	102.41						8			1		8			1
3	89.5928	92	91.2037	90.8676	87.5556	90.1961	88.9908	88.601	91.8919	88.2682	95.8716	87.4251	91.7051	92.6606	93.0131	93.3673	91.4141	94.0639	88.4615	91.5929	92.9825	89.8477	92.9825	89.1089	92.4107	97.3545	93.9815	93.2039	91.6667	95.1807						8			1		8			1
4	87.7828	87.1111	86.1111	90.8676	85.7778	87.2549	81.6514	86.0104	89.6396	83.7989	97.2477	83.8323	88.4793	90.8257	89.9563	93.3673	90.9091	93.6073	83.1731	91.5929	91.6667	89.3401	90.7895	88.1188	89.7321	95.2381	91.6667	91.2621	90.5556	93.9759						8			1		8			1
5	83.7104	83.1111	80.5556	88.1279	82.6667	83.3333	79.8165	83.9378	84.2342	78.2123	95.8716	78.4431	84.7926	88.9908	87.3362	93.3673	90.404	91.7808	77.8846	90.708	88.1579	87.3096	88.5965	82.1782	87.0536	92.0635	87.5	83.4951	87.2222	85.5422						7			1		7			1
6	77.3756	76.8889	76.8519	84.0183	76.8889	81.8627	75.6881	80.829	77.9279	73.743	88.9908	77.2455	81.106	85.7798	84.2795	93.8776	81.8182	84.9315	73.5577	85.8407	83.7719	82.7411	81.5789	79.703	81.25	86.2434	82.8704	79.1262	82.2222	82.5301						8			1		8			1
7	74.6606	74.6667	73.6111	78.5388	73.7778	75.9804	72.0183	74.6114	75.6757		86.6972	72.4551	76.9585	80.2752	79.476	92.8571	80.8081	79.9087		82.3009	81.1404	76.6497	78.5088	75.7426	77.6786	80.4233	77.3148	77.1845	76.6667	77.7108						8			1		8			1
8				73.9726		71.0784			72.973		81.6514		72.8111	75.6881	75.1092	92.8571	76.2626	74.8858		80.0885	76.7544	72.5888	73.6842	71.7822	73.2143	75.6614	74.0741	72.3301	72.2222	73.494						8			1		8			1
9											80.2752			77.0642	72.9258	95.9184	74.7475			80.0885	72.3684					70.8995										8			1		8			1
10											84.4037			80.2752		97.9592				84.5133
11											88.5321			76.1468		100				89.3805
12											88.9908			89.4495		97.9592				92.0354
13											89.9083			90.8257		98.4694				92.4779
14											92.2018			92.2018		100				93.3628
