# Supplementary material for: Broadly neutralizing antibodies target a haemagglutinin anchor epitope
Source: Nature. 2021 Dec 23;602(7896):314–20. doi: 10.1038/s41586-021-04356-8 (PMC8828479; doi:10.1038/s41586-021-04356-8)
Supplement: Supplementary file 11 — Source Data Extended Data Fig. 4 [file 41586_2021_4356_MOESM11_ESM.xlsx]

## Sheet: 4a
% of mAbs	VH1	VH3	VH4
Anchor Antibodies	0	100	0
BN Stalk	73	22	5
Numbers	VH1	VH3	VH4
Anchor Antibodies	0	52	0
BN Stalk	27	8	2

## Sheet: 4b
Central Stalk VH1 Gene Usage
	Number
VH1-3	1
VH1-18	2
VH1-69	24

## Sheet: 4c
%	VK1	VK2	VK3	VL2
Anchor	0	0	100	0
Central Stalk	40.5	10.8	46	2.7
Number	VK1	VK2	VK3	VL2
Anchor	0	0	52	0
Central Stalk	15	4	17	1

## Sheet: 4d
%	Anchor
JK4	53.8
JK5	46
#	Anchor
JK4	28
JK5	24

## Sheet: 4e
Number	Anchor Clones
2+7	3
3+9	3
4+8	3
5+8	2

## Sheet: 4g
Nucelotide Mutations
	Heavy Chain		Light Chain
	Anchor	Central Stalk	Anchor	Central Stalk
	8	30	4	8
	11	12	1	3
	16	7	3	0
	9	9	6	7
	21	23	16	9
	13	40	9	17
	16	19	5	7
	23	30	5	5
	24	14	4	12
	8	12	3	2
	32	13	3	4
	10	11	1	4
	14	10	7	2
	24	37	13	15
	12	16	5	6
	11	22	3	12
	19	20	10	14
	5	12	4	5
	34	23	10	10
	16	31	4	21
	17	25	3	5
	37	21	12	7
	28	12	10	6
	20	17	6	10
	12	22	5	17
	14	19	6	7
	16	8	14	3
	28	12	8	1
	29	13	8	2
	8	18	3	16
	9	17	5	11
	13	43	11	17
	15	31	2	19
	22	32	13	11
	19	25	5	8
	35	14	11	9
	10	43	7	10
	20		5
	25		9
	26		6
	12		1
	23		2
	28		7
	27		12
	29		10
	19		6
	11		5
	12		2
	13		9
	24		14
	25		4
	22		5

## Sheet: 4h
CDR3 Length
	Heavy Chain		Light Chain
	Anchor	Central Stalk	Anchor	Central Stalk
	16	15	10	9
	17	22	10	8
	17	19	10	10
	16	11	10	9
	16	17	10	9
	15	15	10	9
	16	18	10	10
	16	13	10	9
	16	15	10	9
	16	14	10	9
	16	17	10	11
	15	18	10	9
	17	14	10	9
	17	18	10	12
	17	13	10	10
	18	15	10	9
	15	18	10	9
	15	19	10	9
	16	16	10	9
	16	16	10	9
	18	12	10	9
	16	14	10	9
	16	14	10	9
	16	13	10	9
	16	13	10	9
	16	17	10	11
	17	24	10	8
	15	23	10	12
	16	15	10	9
	16	24	10	9
	16	24	10	9
	15	15	10	9
	14	15	10	9
	17	14	10	9
	15	13	10	9
	16	13	10	9
	17	18	10	9
	16		10
	17		10
	16		10
	14		10
	16		10
	16		10
	16		10
	16		10
	16		10
	16		10
	16		10
	15		10
	15		10
	16		10
	14		10

## Sheet: 4k
	1/Resolution	fsc_tightmask
	0.0013587	1
	0.00407609	0.999998
	0.00679348	0.999991
	0.00951087	0.999986
	0.0122283	0.999989
	0.0149456	0.99999
	0.017663	0.999971
	0.0203804	0.99995
	0.0230978	0.999935
	0.0258152	0.999914
	0.0285326	0.999908
	0.03125	0.999889
	0.0339674	0.999862
	0.0366848	0.999851
	0.0394022	0.999774
	0.0421196	0.999626
	0.044837	0.999565
	0.0475544	0.999401
	0.0502717	0.999155
	0.0529891	0.998891
	0.0557065	0.998695
	0.0584239	0.998548
	0.0611413	0.99845
	0.0638587	0.998251
	0.0665761	0.998008
	0.0692935	0.997788
	0.0720109	0.997442
	0.0747283	0.997006
	0.0774457	0.996577
	0.080163	0.996093
	0.0828804	0.995759
	0.0855978	0.995225
	0.0883152	0.994299
	0.0910326	0.994155
	0.09375	0.994173
	0.0964674	0.993751
	0.0991848	0.992534
	0.101902	0.991881
	0.10462	0.990041
	0.107337	0.987116
	0.110054	0.985465
	0.112772	0.984379
	0.115489	0.983413
	0.118207	0.98125
	0.120924	0.978945
	0.123641	0.975985
	0.126359	0.973516
	0.129076	0.968561
	0.131793	0.960679
	0.134511	0.956403
	0.137228	0.953605
	0.139946	0.949575
	0.142663	0.945577
	0.14538	0.940096
	0.148098	0.935022
	0.150815	0.928669
	0.153533	0.922351
	0.15625	0.9141
	0.158967	0.911493
	0.161685	0.91271
	0.164402	0.916357
	0.16712	0.914741
	0.169837	0.906878
	0.172554	0.903603
	0.175272	0.904857
	0.177989	0.904925
	0.180707	0.905176
	0.183424	0.904793
	0.186141	0.903296
	0.188859	0.902411
	0.191576	0.901123
	0.194293	0.896863
	0.197011	0.891192
	0.199728	0.890049
	0.202446	0.888074
	0.205163	0.883413
	0.20788	0.883799
	0.210598	0.886421
	0.213315	0.882776
	0.216033	0.874746
	0.21875	0.86888
	0.221467	0.863768
	0.224185	0.849015
	0.226902	0.83219
	0.22962	0.659723
	0.232337	0.708933
	0.235054	0.720164
	0.237772	0.705881
	0.240489	0.688475
	0.243207	0.656817
	0.245924	0.624465
	0.248641	0.613657
	0.251359	0.59487
	0.254076	0.559617
	0.256793	0.519623
	0.259511	0.474859
	0.262228	0.417228
	0.264946	0.375244
	0.267663	0.342939
	0.27038	0.313765
	0.273098	0.278243
	0.275815	0.267115
	0.278533	0.271694
	0.28125	0.258835
	0.283967	0.238065
	0.286685	0.214275
	0.289402	0.200011
	0.29212	0.173825
	0.294837	0.146159
	0.297554	0.136051
	0.300272	0.105564
	0.302989	0.093095
	0.305707	0.0847
	0.308424	0.061787
	0.311141	0.054928
	0.313859	0.03527
	0.316576	0.022265
	0.319293	0.025472
	0.322011	-0.004163
	0.324728	0.012277
	0.327446	-0.001136
	0.330163	-0.015672
	0.33288	-0.011192
	0.335598	-0.015816
	0.338315	-0.001224
	0.341033	0.003939
	0.34375	0.015142
	0.346467	0.017801
	0.349185	0.002924
	0.351902	-0.025482
	0.35462	-0.022577
	0.357337	0.007545
	0.360054	-0.008472
	0.362772	-0.030272
	0.365489	-0.017578
	0.368207	-0.003879
	0.370924	0.009929
	0.373641	0.007311
	0.376359	-0.000674
	0.379076	0.001743
	0.381793	-5.6e-05
	0.384511	0.008627
	0.387228	0.011948
	0.389946	-0.008659
	0.392663	-0.010471
	0.39538	-0.005543
	0.398098	-0.007779
	0.400815	0.018973
	0.403533	0.016879
	0.40625	-0.021008
	0.408967	-0.021941
	0.411685	-0.01581
	0.414402	-0.009172
	0.41712	-0.001689
	0.419837	-0.007119
	0.422554	-0.011103
	0.425272	-0.009782
	0.427989	-0.017408

## Sheet: 4p
	G	A	V	L	I	P	F	Y	W	S	T	C	M	N	Q	D	E	K	R	H
343	0	0	0	0	0	0	0	0	100	0	0	0	0	0	0	0	0	0	0	0
354	0	0	0	0	0	0	0	0	0	0	0	0	0	0	0	0	0	0	0	100
356	0	0	0	0	0	0	0	0	0	0	0	0	0	0	100	0	0	0	0	0
361	0	0	0	0	0	0	0	0	0	100	0	0	0	0	0	0	0	0	0	0
363	0	0	0	0	0	0	0	100	0	0	0	0	0	0	0	0	0	0	0	0
