# Supplementary material for: Broadly neutralizing antibodies target a haemagglutinin anchor epitope
Source: Nature. 2021 Dec 23;602(7896):314–20. doi: 10.1038/s41586-021-04356-8 (PMC8828479; doi:10.1038/s41586-021-04356-8)
Supplement: Supplementary file 12 — Source Data Extended Data Fig. 5 [file 41586_2021_4356_MOESM12_ESM.xlsx]

## Sheet: 5a
		Number	%
047-09 4F04	Competiting	32	96.9
	Non-Competiting	1	3.1

## Sheet: 5b
Heavy Chain Nucleotide Mutations
	Anchor	VH1-69/Kappa
	25	0
	24	0
	25	20
	16	31
	34	26
	12	23
	16	27
	30	0
	9	23
	24	31
	24	7
	10	18
	23	31
	24	27
	20	28
	0	28
	19	23
	25	16
	16	26
	8	17
	19	34
	23	0
	39	30
	21	25
	12	33
	21	30
	13	31
	10	21
	21	32
	29	34
	26	27
	9	37
	14	1
	33	23
	10	35
	20	2
	12	22
	24	29
	22	23
	12	26
	11	22
	17	46
	12	26
	12	34
	23	16
	16	23
	26	32
	30	39
	15	29
	25	19
	18	29
	12	0
	25	35
	10	34
	25	0
	28	19
	21	10
	26	22
	16	14
	13	28
	11	20
	10	18
	13	25
	13	20
	12	14
	35	10
	19	14
	40	30
	22	19
	0	19
	13	16
	5	25
	9	9
	21	22
	33	27
	15	18
	9	20
	49	10
	29	22
	28	11
	37	10
	42	31
	14	9
	14	14
	19	14
	15	8
	28	20
	50	23
	11	20
	20	23
	18	4
	20	14
	7	16
	13	15
	16	15
	12	19
	14	13
	32	11
	28	28
	29	29
	18	16
	29	21
	27	25
	41	14
	23	19
	20	24
	8	14
	25	14
	21	18
	30	16
	15	13
	29	24
	22	11
	9	26
	37	12
	12	23
	23	36
	16	8
	20	11
		21
		13
		9
		10
		21
		11
		32
		18
		21
		16
		37
		17
		33
		21
		5
		21
		26
		27
		15
		22
		25
		15
		33
		28
		16
		23
		42
		19
		9
		14
		9
		14
		23
		18
		22
		21
		15
		17
		0
		19
		25
		30
		23
		18
		33
		17
		17
		21
		23
		13
		14
		27
		20
		9
		17
		18
		7
		21
		19
		12
		16
		8
		23
		12
		33
		15
		34
		18
		29
		30
		20
		39
		13
		23
		26
		18
		22
		22
		17
		27
		29
		18
		11
		18
		15
		34
		24
		13
		8
		22
		10
		20
		25
		29
		21
		23
		29
		34
		46
		27
		22
		44
		13
		9
		0
		27
		17
		19
		47
		8
		29
		18
		30
		17
		38
		11
		34
		10
		10
		16
		37
		33
		14
		16
		14
		16
		32
		13
		48
		13
		40
		10
		19
		39
		28
		19
		14
		19
		7
		32
		40
		13
		18
		10
		35
		37
		14
		33
		37
		15
		13
		19
		27
		26
		19
		0
		33
		34
		19
		47
		32
		13
		30
		24
		31
		33
		17
		34
		34
		35
		20
		15
		24
		17
		28
		25
		25
		22
		25
		27
		29
		34
		26
		12
		21
		41
		29
		29
		44
		21
		42
		38
		38
		39
		32
		23
		35
		25
		35
		28
		31
		34
		33
		49
		36
		23
		24
		23
		25
		17
		29
		23
		35
		33
		28
		35
		30
		33
		27
		24
		25
		23
		26
		22
		17
		45
		16
		15
		12
		15
		26
		12
		14
		6
		16
		33
		2
		31
		17
		16
		19
		10
		6
		27
		23
		12

## Sheet: 5c
	Number
		Anchor	VH1-69/Kappa
	IgM/IgD	4	18
	IgA1	8	25
	IgG1	70	215
	IgG2	12	29
	IgG3	21	61
	IgG4	3	11
	Unknown	1	5
	%
		Anchor	VH1-69/Kappa
	IgM/IgD	3.36134	4.94505
	IgA1	6.72269	6.86813
	IgG1	58.8235	59.0659
	IgG2	10.084	7.96703
	IgG3	17.6471	16.7582
	IgG4	2.52101	3.02198
	Unknown	0.840336	1.37363
