# Supplementary material for: Broadly neutralizing antibodies target a haemagglutinin anchor epitope
Source: Nature. 2021 Dec 23;602(7896):314–20. doi: 10.1038/s41586-021-04356-8 (PMC8828479; doi:10.1038/s41586-021-04356-8)
Supplement: Supplementary file 13 — Source Data Extended Data Fig. 6 [file 41586_2021_4356_MOESM13_ESM.xlsx]

## Sheet: 6a
	Anchor EC50s
	Day	LAIV/IIV+AS03										LAIV/IIV							IIV+AS03/IIV+AS03							Placebo
	0	12.97	0.7654	43.6	30.08	37.35	66.53	43.21	113	33.29	31.25	3.798	86.94	28.71	21.37	37.04	82.78	72.58	109.2	29.24	34.73	47.74	42.1	38.77	36.26	7.161	21.42	41.05	35.92	31	26.62
	28	31.13	13.46	39.5	61.97	45.85	83.9	66.14	160.7	44.29	44.53	37.77	84.26	28.44	26.87	41.49	98.36	83.75	197.9	98.79	162.9	151.5	112.5	123.8	123.2	4.378	21.88	49.05	37.1	37.42	32.88
	90	42.82	62.9	6.732	1	45.77	59.23	44.13	104.4	43.91	33.29	36.75	67.25		32.15	33.92	81.19	68.88	124.6	51.17	65.26	105	59.5	56.44	59.26	26.89	24.76	77.64	33.73	29.59	24.49
	108	296.7	68.47	86.51	179.5	76.89	124.1	165.1	159.3	86.54	233.2	34.58	78.22	46.9	88.99	44.28	90.72	80.45	167	52.82	95.82	133.3	87.86	89.3	54.28	0.5532	26.84	74.91	33.02	28.05	27.48
	420	76.71	14.02	61.09	55.41	69.01	64.71	89.75	83.11	45.63	61.15	5.867	64.05	86.3	33.33	41.61	119.9	56.9	110.6	44.58	61.65	87.54	52.54	60.04	37.99	0.1492	36.27	65.48	32.8	38.49	23.09
Day	Exact P-values
d29	&&&&	P < 0.0001
d113	&&	P = 0.0022
d113	****	P < 0.0001

## Sheet: 6b
	Central Stalk EC50s
	Day	LAIV/IIV+AS03										LAIV/IIV							IIV+AS03/IIV+AS03							Placebo
	0	75.4	60.07	54.56	46.63	56.87	108.8	151.8	228.7	133.1	11.78	30.21	308.7	32.58	11.12	129.2	67.93	104.4	846.9	101.8	47.94	85.38	74.5	59.08	34.17	31.02	21.3	79.55	37.36	50.8	72.04
	28	95.79	68.04	71.41	63.5	67.7	132.2	192.1	374.4	172.4	40.59	65.62	271.7	56.23	7.238	179.3	104	123.9	1174	163.2	368.3	174.9	142.3	139.7	107	45.91	32.99	103.2	55.87	64.3	75.97
	90	159.1	125.5	30.25	34.59	46.2	114.3	154.1	267	123.7	28.49	67.11	294.4	30.08	8.754	170.7	73.73	95.89	708.6	104.8	128.6	142.2	86.71	82.42	50.84	61.13	17.28	195.3	64.39	36.15	58.02
	108	522.1	355.3	188.8	167.8	264.7	294.5	179.1	514.7	243.3	483.2	99.12	152.5	135.6	128.6	205.6	106.2	129.4	830.3	138.6	270.1	192.6	104.3	212.7	138.7	22.18	30.4	194.4	44.53	39.33	53.13
	420	135	146.5	89.67	61.1	141.6	116.7	120.9	291.3	209.9	100.4	67.83	270	238.1	18.54	197.8	94.22	92.92	584.2	94.49	130.6	133.3	190.1	93.79	65.77	21.13	18.2	169.8	43.59	42.58	58.07
Day	Exact P-values
d29	&&	P = 0.0068
d113	&	P = 0.0421
d113	**	P = 0.0037

## Sheet: 6c
% of stalk mAbs per donor, only individuals with a stalk mAb
	Exposure to pH1N1
	First	Repeated
	37.5	40
	100	5.3
	50	14.8
	50	4.5
	75
	62.5
	11.1

## Sheet: 6d
% donors with isoalted anchor mAb
	Exposure to pH1N1
	First	Repeated
	40	15.3846

## Sheet: 6e
	Anchor EC50
	Group	d113										d420
1	LAIV/IIV+AS03	296.7	68.47	86.51	179.5	76.89	124.1	165.1	159.3	86.54	233.2	76.71	45	61.09	55.41	69.01	64.71	89.75	83.11	45.63	61.15
2	LAIV/IIV	45	78.22	45	88.99	45	90.72	80.45				45	64.05	86.3	45	45	119.9	56.9
4	IIV+AS03/IIV+AS03	167	52.82	95.82	133.3	87.86	89.3	54.28				110.6	45	61.65	87.54	52.54	60.04	45
3&5	Placebo	45	45	74.91	45	45	45					45	45	65.48	45	45	45

## Sheet: 6f
	Central Stalk EC50
	Group	d113										d420
1	LAIV/IIV+AS03	522.1	355.3	188.8	167.8	264.7	294.5	179.1	514.7	243.3	483.2	135	146.5	89.67	61.1	141.6	116.7	120.9	291.3	209.9	100.4
2	LAIV/IIV	99.12	152.5	135.6	128.6	205.6	106.2	129.4				67.83	270	238.1	45	197.8	94.22	92.92
4	IIV+AS03/IIV+AS03	830.3	138.6	270.1	192.6	104.3	212.7	138.7				584.2	94.49	130.6	133.3	190.1	93.79	65.77
3&5	Placebo	45	45	194.4	45	45	53.13					45	45	169.8	45	45	58.07

## Sheet: 6g
	Number	Postive	Negative
	cHA	50	0
	Mini-HA	1	49
	%	Postive
	cHA	100
	Mini-HA	2

## Sheet: 6h
		2nd only	anti-H3 mAb	Anti-Head			Central Stalk						Anchor
	Cal09	549	522	1553	1461	2011	1024	1371	1461	684	1458	1379	1044	1149	1318	1288	970	842	1131
	mini-HA #4900	629	581	672	721	597	1532	1744	1535	1468	1604	1633	877	957	904	1119	986	910	929

## Sheet: 6i
	Number	Fibritin	GCN4
	Positive	50	1
	Negative	0	49
	Number	Fibritin	GCN4
	Positive	100	2
